# Supplementary material for: Monocrystalline silicon solar cell efficiency dependence on potassium silicate additive in texturing process with a study on the effect of the active material
Source: PLoS One. 2026 May 15;21(5):e0348411. doi: 10.1371/journal.pone.0348411 (PMC13178923; doi:10.1371/journal.pone.0348411)
Supplement: S1 Appendix — (XLSX) [file pone.0348411.s001.xlsx]

## Sheet: Fig 16 Data
V (Volt)	I (Amp.)	P (W)
0.00974155	6.94829	0.0676871
0.0194831	6.91795	0.134783
0.0306163	6.85726	0.209944
0.0431412	6.85726	0.29583
0.055666	6.85726	0.381717
0.0751491	6.79658	0.510757
0.0751491	6.79658	0.510757
0.0848907	6.79658	0.576966
0.0974155	6.76624	0.659137
0.107157	6.76624	0.72505
0.11829	6.7359	0.796791
0.132207	6.70556	0.88652
0.14334	6.67521	0.956825
0.157256	6.61453	1.04018
0.16839	6.58419	1.10871
0.182306	6.58419	1.20034
0.192048	6.5235	1.25282
0.204573	6.5235	1.33453
0.212922	6.5235	1.389
0.224056	6.43248	1.44123
0.237972	6.37179	1.51631
0.254672	6.46282	1.6459
0.267197	6.34145	1.69442
0.279722	6.34145	1.77384
0.289463	6.31111	1.82683
0.300596	6.22009	1.86974
0.313121	6.22009	1.94764
0.328429	6.22009	2.04286
0.342346	6.12906	2.09826
0.356262	6.03803	2.15112
0.371571	6.00769	2.23228
0.38827	6.03803	2.34439
0.399404	5.94701	2.37526
0.417495	5.88632	2.45751
0.417495	5.88632	2.45751
0.428628	5.88632	2.52304
0.445328	5.7953	2.58081
0.45507	5.73462	2.60965
0.466203	5.64359	2.63106
0.482903	5.58291	2.696
0.494036	5.49188	2.71319
0.507952	5.40085	2.74338
0.52326	5.24915	2.74667
0.535785	5.03675	2.69862
0.545527	4.82436	2.63182
0.553877	4.64231	2.57127
0.559443	4.42991	2.47829
0.566402	4.21752	2.38881
0.57336	3.97479	2.27898
0.578926	3.67137	2.12545
0.584493	3.39829	1.98628
0.59006	3.12521	1.84406
0.592843	2.82179	1.67288
0.594235	2.51838	1.49651
0.59841	2.30598	1.37992
0.602584	2.00256	1.20671
0.602584	1.75983	1.06045
0.603976	1.45641	0.879637
0.603976	1.18333	0.714705
0.608151	0.879915	0.535121
0.608151	0.697863	0.424406
0.610934	0.48547	0.29659
0.610934	0.212393	0.129758
