# Supplementary material for: Monocrystalline silicon solar cell efficiency dependence on potassium silicate additive in texturing process with a study on the effect of the active material
Source: PLoS One. 2026 May 15;21(5):e0348411. doi: 10.1371/journal.pone.0348411 (PMC13178923; doi:10.1371/journal.pone.0348411)
Supplement: S4 Appendix — (XLSX) [file pone.0348411.s004.xlsx]

## Sheet: Fig 25 Data
V (Volt)	I (Amp.)	P (W)
0.0116368	8.56	0.0996112
0.0268542	8.58	0.230409
0.0268542	8.58	0.230409
0.0358056	8.54	0.30578
0.044757	8.54	0.382225
0.0519181	8.54	0.443381
0.0599744	8.54	0.512182
0.0671355	8.54	0.573338
0.0769821	8.5	0.654348
0.0877238	8.56	0.750916
0.0939898	8.56	0.804552
0.104731	8.54	0.894407
0.113683	8.54	0.970852
0.121739	8.52	1.03722
0.131586	8.48	1.11585
0.137852	8.5	1.17174
0.151279	8.52	1.2889
0.16023	8.52	1.36516
0.169182	8.52	1.44143
0.183504	8.52	1.56345
0.192455	8.52	1.63972
0.203197	8.52	1.73124
0.213043	8.52	1.81513
0.22468	8.54	1.91877
0.236317	8.54	2.01815
0.245269	8.56	2.0995
0.256905	8.52	2.18883
0.265857	8.54	2.27042
0.273018	8.52	2.32611
0.281074	8.48	2.38351
0.288235	8.5	2.45
0.299872	8.5	2.54891
0.310614	8.48	2.63401
0.322251	8.48	2.73269
0.332097	8.5	2.82283
0.34821	8.44	2.93889
0.360742	8.5	3.0663
0.371483	8.52	3.16504
0.37954	8.46	3.21091
0.386701	8.48	3.27922
0.396547	8.5	3.37065
0.404604	8.5	3.43913
0.415345	8.46	3.51382
0.426982	8.46	3.61227
0.436829	8.46	3.69557
0.449361	8.48	3.81058
0.458312	8.46	3.87732
0.468159	8.42	3.9419
0.4789	8.42	4.03234
0.487852	8.32	4.05893
0.496803	8.36	4.15327
0.507545	8.3	4.21262
0.519182	8.2	4.25729
0.529923	8.06	4.27118
0.538875	7.94	4.27867
0.546036	7.84	4.28092
0.554987	7.64	4.2401
0.560358	7.44	4.16906
0.565729	7.26	4.10719
0.569309	7.04	4.00794
0.57468	6.86	3.94231
0.580946	6.64	3.85748
0.584527	6.36	3.71759
0.584527	6.08	3.55392
0.590793	5.88	3.47386
0.592583	5.6	3.31847
0.594373	5.46	3.24528
0.595269	5.32	3.16683
0.598849	5.14	3.07808
0.599744	4.94	2.96274
0.600639	4.78	2.87106
0.60243	4.52	2.72298
0.60422	4.3	2.59815
0.60422	4.06	2.45313
0.606905	3.82	2.31838
0.6078	3.6	2.18808
0.611381	3.4	2.0787
0.612276	3.14	1.92255
0.612276	2.88	1.76335
0.614066	2.66	1.63342
0.614962	2.44	1.50051
0.616752	2.18	1.34452
0.617647	1.92	1.18588
0.621228	1.74	1.08094
0.623018	1.58	0.984367
0.623913	1.42	0.885956
0.623913	1.18	0.736217
0.626598	0.979999	0.614066
0.626598	0.72	0.451151
0.626598	0.439999	0.275703
0.626598	0.439999	0.275703
